# Supplementary material for: The benefits of Shuai Shou Gong (SSG) demonstrated in a Randomised Control Trial (RCT) study of older adults in two communities in Thailand
Source: PLoS One. 2023 May 25;18(5):e0282405. doi: 10.1371/journal.pone.0282405 (PMC10212083; doi:10.1371/journal.pone.0282405)
Supplement: S1 Data — (XLSX) [file pone.0282405.s007.xlsx]

## Sheet: Sheet1
ID	group	C7WD1	C7WD2	C7WD3	C7WD4	SH1	SH2	SH3	SH4	BSL1	BSL2	BSL3	BSL4	BSR1	BSR2	BSR3	BSR4	CSRL1	CSRL2	CSRL3	CSRL4	CSRR1	CSRR2	CSRR3	CSRR4	TUG1	TUG2	TUG3	TUG4	BADL1	BADL2	BADL3	BADL4	RSES1	RSES2	RSES3	RSES4
1	1	2.89	2.52	1.06	0.94	149	149	149	149	3	4	4.25	5.5	3.75	4.25	4	3.5	18.5	19	22	24.5	14.5	16	15	19	6.96	6.88	6.64	6.3	100	100	100	100	27	27	31	37
2	1	2.75	2.17	1.35	0.89	156	156	157	158	3.5	3.5	3.25	4.25	6.75	7.75	6.5	9.25	8.5	8.5	9	12.5	7.25	9	12	14.5	9.14	8.9	8.5	8	100	100	100	100	27	27	29	33
3	1	6.35	4.97	3.47	2.73	156	156.5	157.5	158.5	-16.5	-14.25	-10	-3	-2.25	1	0.75	-0.25	-4.25	-4	-3.5	-3.5	-3.5	-3.5	1	4.25	8.77	8.6	8.38	7.87	95	95	95	100	27	27	30	32
4	1	5.75	4.45	2.91	2.22	147	147	147	148.5	-8	-2.75	-6	1.75	-7	0.75	-3.35	1.75	11.5	14	17	20	11	13	15.5	14.25	7.68	7.3	7.5	7.1	100	100	100	100	27	27	27	29
5	1	2.43	1.95	1.88	1.35	158	159	160	160	-26	-19	-21.25	-10.25	3.55	1.25	1.5	1	12.25	13	14.5	16.5	16.5	15	19	22	8.25	8.1	8	7.59	95	95	100	100	24	25	29	37
6	1	3.33	2.71	1.37	1.6	147.5	147	147	148.5	-9	-9.75	-7.75	-5	1.85	3	2	2	0.5	3	4.5	5.5	1.5	4	6	12	9.95	9.67	9.45	9.26	100	100	100	100	26	26	29	32
7	1	3.45	2.82	0.88	0.52	154	155	158	158	-21.75	-17.5	-21.5	-8.5	-8.25	-9.25	-10	-6.25	1.75	3	4.9	6.6	0.75	2	2	6.5	12.64	12.49	11.5	9.8	100	100	100	100	23	23	27	27
8	1	5.66	2.21	2.19	1.51	153	153	153	154	-12	-8.5	-9.75	-7.5	-26	2	3.25	-4	0	0	1.5	2	2	3	4.5	6	9.41	9.1	8.7	8.2	100	100	100	100	27	29	32	37
9	1	8.2	6.75	5.57	4.43	146	147	148	149	-23.75	-22.75	-21	-14.25	-29.75	-33.25	-27.75	-24.25	1.75	2.5	1.5	2.25	0.25	0	4	4.75	8.27	8.1	7.9	7.3	100	100	100	100	26	25	27	27
10	1	3.04	2.67	1.27	1.19	144	144	146	146	-13.25	-15.5	-12	-8.5	-3.25	-3.25	-5.25	-4.5	7.75	9.5	10	12	12	13	17.5	20	7.62	7.8	7.56	7.31	100	100	100	100	27	26	29	32
11	1	1.94	1.17	1.02	0.8	158	159	160	160	-13	-14.5	-12.5	-9.5	3.25	0.25	2.25	1.75	9	9	9.75	13	8.75	9.5	10	9.5	8.29	8.3	8.18	7.12	95	95	95	95	27	27	29	35
12	1	4.18	2.89	1.59	1.55	150	150	150	151	-33.5	-32.5	-25	-20.5	-45.5	-38.75	-38.5	-26	1.25	1.8	2.6	7	2	3	2	2.75	9.42	9.32	9.14	8.5	90	90	95	95	27	26	29	31
13	1	2.61	1.93	1.54	0.63	149	150	150	151	-23.75	-25	-16	-14.5	-11.75	-20.25	-14.25	-13.25	0.75	1.5	6	9	0	2.5	7.5	12	9.24	9.14	9	8.42	95	95	95	100	24	24	23	24
14	1	1.94	1.73	1.14	1	158	157	158	159	-18	-16.75	-20.75	-14.5	3.25	4	3	3.75	8.75	10	13.5	15.5	5.75	5	9	10	8.66	8.7	8.26	8.08	100	100	100	100	24	24	27	27
15	1	4.12	2.31	1.48	0.82	144	145	145	145.5	-15	-12.75	-14.25	-13.75	-14.75	-17.75	-14.25	-13.75	0.75	3	7.5	9.5	1.25	1	3	4.5	9.91	9.5	9.34	8.24	95	95	95	100	27	27	27	29
16	1	2.35	1.47	0.67	0.83	145	146	147	147.5	-27	-25.25	-19.5	-17	-8.75	-13	-11.25	-11.75	1.75	1.8	3	8	0.25	6	8.5	8.25	10	9.95	9.56	8.43	90	90	95	100	24	24	27	27
17	1	2	1.86	1.51	1	147	148	148	148	-13.75	-15.25	-8.75	-9	-13.5	-8.25	-6.25	-6.5	12.75	14	16.5	17	7.75	12	10	6.5	8.96	8.77	8.78	6.7	100	100	100	100	27	26	30	32
18	1	5.22	3.22	2.95	2.35	153	154	155	155	-34.5	-31	-27	-23	-20.5	-17.5	-21.25	-22.25	11.75	12	12	12.25	12.25	16	18	16	14	13.5	12.4	10.6	95	95	100	100	27	29	29	30
19	1	3.92	5.38	4.11	1.46	140	140	140	141	-14	-6	-4	-4	2	-25.75	-22.25	24.5	14.5	14	18	24	9	9	12	11.5	10.55	10.8	9.47	8.03	95	95	100	100	29	29	36	40
20	1	1.22	1.15	0.83	0.85	156	155	156	157	-10	-6	-5.75	-8.5	-6	-5.75	-7	-6.25	1	4	6.5	8	1.5	4	6.5	8.75	7.93	7.8	7.85	8.04	90	90	95	95	27	27	26	33
21	1	7.27	5.34	3.26	3.1	147.5	147	148	149	-22.5	-17	-14	-12.5	-12.25	-5.75	-7	-6.25	10	10	12	13	13	12	16.5	11.75	8.59	8.46	8.4	7.45	95	95	100	100	27	27	29	29
22	1	4.2	2.37	2.94	2.73	151.5	151.5	151	153	-37.5	-33.5	-26.5	-23	-41	-31.5	-38	-6.25	-10.25	-9.5	-7	-5	-9.75	-9.5	-4	6	12.58	11.38	11.3	9.15	100	100	100	100	27	27	32	33
23	1	3.38	1.63	1.98	1.64	148	150	150	150.5	-13.5	-10	-10	-9	-5.25	-6.25	-3	1	1.25	1	1	5	1.25	1	6	8.5	9.69	9.77	9.85	8.2	90	90	90	100	22	22	23	24
24	1	3.84	1.84	2.44	1.59	152.5	152	152	153	-24.75	-21.5	-22.75	-14.75	-10.25	-4.75	-4.25	-1.5	0	1	1.5	2	2	3	9	6.25	9.45	9.5	9.33	8.59	100	100	100	100	27	27	29	31
25	1	5.12	2.79	2.14	1.86	152.5	153	153	154	-33.25	-30.25	-27.75	-30.5	-15.25	-18.25	-18.25	-6.75	5.5	6	7	9.5	4.75	6.5	8	10	7.2	7.1	7	6.2	100	100	100	100	15	15	22	27
26	1	2.5	1.99	2.11	1.73	156.5	156.5	157	158	-49.5	-41.5	-39	-36.5	-22.75	-14	-16	-12.75	2	5	7	8	2	3	6.5	9.5	9.45	9.3	9.4	8.8	100	100	100	100	21	21	23	26
27	1	4.57	3.38	3.15	2.39	160	160	161	161	3	5	4	6	6	8	6.5	6	10.75	10	11.5	15	12.75	14	18	16.5	10.35	10	9.57	7.71	95	95	95	100	27	27	27	36
28	1	6.07	4.76	3.81	3.2	158	169	160	160.5	-28.75	-26.75	-22	-20.5	-25.5	-27.25	-25.75	-24.25	6	9	9.5	12	1.75	1.5	2	6	7.34	7.28	7	7.1	90	95	95	100	22	22	25	27
29	2	1.73	1.46	1.41	1.72	142	143	143	145	-15.5	-17	-18	-19	2.5	3	5	7.5	4.25	4	4	4.75	3.75	3.5	2	4	9.66	9.55	9.4	9.53	95	95	95	95	24	25	25	24
30	2	2.52	2.69	2.64	2.74	151.3	151	151	150	-27	-25	-26	-29.5	-16.5	-19	-15.5	-16	5	6	5	6	0.5	0	2	4	10.31	10.35	10.46	10.28	95	95	95	95	23	23	25	25
31	2	2.88	2.43	2.47	2.34	141	141	141	141	-24.5	-22	-23.5	-22	-14	-18.25	-20.5	-22	7	7	6	4	1	1	0	3	10.19	10.29	10.8	9.93	90	90	90	95	21	21	22	22
32	2	3.78	4.26	3.56	3.2	140	140	140	140	-27	-28	-24	-19.5	-49.75	-50	-55	-58.5	3.5	4	2	2.5	2.25	3	2	3	10.33	10.3	10.5	10.27	95	95	95	95	24	24	25	26
33	2	3.27	3.38	3.76	3.79	152	152	150	150	-3	-3	-4	-7	-4	-2.5	-6.5	0.5	6	6	6	4	5	4	4	5	9.57	9.59	9.6	10.44	100	100	100	100	24	24	25	26
34	2	3.32	3.4	3.34	3.89	158	157	156	156	-18.5	-19	-23	-19.5	5	5.25	4	3.5	-16.25	-16.5	-17.5	-18.5	-16.25	-16	-17	-18.5	8.54	8.69	8.67	9.47	95	95	95	95	24	24	24	24
35	2	4.76	4.52	4.72	4.77	149	149	149	146	-11.5	-15	-13	-15.5	-9.5	-6	-5.5	-14.5	10	10	11	11	10	11	12	13.25	9.89	10	9.69	9.72	100	100	100	100	25	25	27	27
36	2	4.87	4.29	4.36	4.34	146.5	146	146	145	-9	-14	-10	-7	-11.75	-15	-17.5	-11.75	5.75	6	5	5.5	5	5	4	6.5	9.36	9.8	9.56	10.17	95	95	95	95	26	26	26	26
37	2	4.66	4.98	4.37	4.69	149.5	149	149	150	-15	-17.5	-12.5	-16.5	-16	-17.75	-21	-17.5	6.55	6	6.5	5	10.25	9	12	12	8.77	8.96	8.83	8.65	100	100	100	100	25	25	25	23
38	2	1.26	1.37	1.28	1.21	146.5	146	146	146	-13	-16	-14.5	-12.5	3.5	5.5	5.5	4	7.35	7	6	5.5	7.5	6	8	5.5	10.27	11	10.89	10.32	100	100	100	100	22	22	20	22
39	2	4.17	3.89	4.7	4.26	152.5	151	150	150	-22	-18	-21	-24.5	-16	-16.25	-36.5	-43.5	5	4	5	5	4	6.5	3.5	5	9	9.3	9.9	11.93	95	95	95	95	28	28	28	28
40	2	4.83	4.35	4.41	4.19	157.5	157	156	155	-13	-14	-15	-19	-10.5	-4.25	-2.5	2	18.5	18	16.5	16	18.5	17	14	15	9.86	10.6	10.2	9.86	95	90	90	90	27	27	25	26
41	2	4.05	4.1	4.59	4.29	154.5	154	154	154	-23	-20	-26	-25	-21.5	-19.5	-18	-19.5	5	5	6	7.5	8.5	9	7	7.5	9.23	9.8	10.8	10.4	95	95	95	95	24	24	24	24
42	2	3.71	3.8	3.77	4.2	153	152	152	150	-28	-26.5	-21	-19.5	-11	-22.75	-30	-34.75	10	9	11	2	7	6	8	9	10.2	10	11.78	11.76	95	95	95	95	27	27	27	25
43	2	2.26	2.43	2.48	2.52	156	155	155	155	-26	-32	-29	-28.5	-27.5	-25	-28	-32	22.25	22	20	25	15	16	12.5	10	9.32	9.1	9.93	10.42	100	100	100	100	22	22	20	22
44	2	5.87	5.74	5.42	5.83	143.5	143	144	145	-17	-19.5	-21	-19.5	-15.75	-31	-22.5	-22.5	5.25	5	4	6.5	11.25	13	11	13	9.765	9.68	9.8	10.235	100	100	100	100	26	26	29	30
45	2	3.14333	3.23	3.9	3.69	147	147	147	147	-20.5	-23	-20	-24.5	-22.5	-35	-34.75	-17.5	-4.75	-4.5	-6.75	-8	-7.5	-6	-7.5	-8	8.805	8.67	9.45	10.76	95	95	95	95	23	23	25	25
46	2	2.23	2.32	2.28333	2.4	155.5	155	155	155	-18	-16.5	-15.5	-13	-30	-32.5	-32.5	-34	6	6	4	6	-18.25	-17.5	-16	-14	10.34	10.2	10.5	10	100	95	95	95	23	23	20	22
47	2	4.7	4.66333	3.9	4.6	156.5	156.5	156	156	-27.5	-29.5	-26	-29	-15.5	-24.5	-19.5	-20.5	4.25	4	6	8.5	6.5	8	9	8.5	10.62	10.4	10.6	10.555	100	95	95	95	27	27	27	29
48	2	4.65	4.81	4.77	5.3	160	160	160	158	-19.75	-18	-22	-23.5	-5	-25.25	-13	-10.5	4	3.5	2	4	12	12	13	10	9.29	9.6	9.3	10.11	95	95	95	95	26	27	24	23
49	2	3.73	3.77	3.87	3.89	151	151	150	150	-13	-14	-16	-17.5	-9	-14.75	-14.5	-15.75	9	8	8	9	9	9	8.5	8	9.85	9.5	10	10.775	95	95	95	100	25	25	25	27
50	2	5.98	6.3	7.5	6.33	151.5	151	151	151	-15	-17	-19.5	-16.5	-38.5	-39	-37	-34.5	4.5	6	7	5	5	4.5	6	5	10.365	10.1	10.5	9.67	95	95	95	95	25	25	24	23
51	2	1.97	1.88	2.78	1.98	149	149	149	150	-12	-15	-17.5	-14.5	-13	-16	-20	-25.5	6.5	6	7	8.5	6.5	7	6	5.5	10.87	11	10.9	10.96	95	95	100	100	23	23	25	24
52	2	2.5	2.98	2.79	2.97	150	150	150	150	-20	-23	-25.5	-27	12.5	-24	-26	-24.5	10.25	12	11.5	12	5.25	5	4	5	8.725	8.67	8.96	9.53	100	100	100	100	26	26	25	26
53	2	5.54	5.2	5.57667	5.71	147.5	148	148	149	-2	-3	-5	-2	-17.5	-15.25	-15.5	-15.5	-20.5	-20	-17	-19.5	-16.75	-17.5	-13	-19.5	9.9	9.83	9.8	9.97	95	95	95	100	27	27	27	27
54	2	2.85333	2.75	2.56	2.98	155	155	155	155	-15.5	-18	-19.5	-14.5	-7	-15.75	-17.5	-12.5	2.5	2	4	8.25	11.5	11	12	11	9.105	9.23	9.2	9.32	100	100	100	100	26	26	25	24
55	2	4.5	4.32	4.54	3.8	151	151	150	150	2.5	4	5	3.5	1.5	4	2.5	5	20	20	21	21	8	9	9	7	9.46	9.2	9.4	9.1	100	100	100	100	22	22	20	23
56	2	2	2.1	2.05	2.15	157	157	157	156	4.5	6	5.5	3	7	5	1.5	4	10.5	11	11	11.5	20	17	16	20	8.785	8.9	9.2	9.425	95	95	95	95	32	31	32	30
